# Supplementary material for: The Automated External Defibrillator: Heterogeneity of Legislation, Mapping and Use across Europe. New Insights from the ENSURE Study
Source: J Clin Med. 2021 Oct 28;10(21):5018. doi: 10.3390/jcm10215018 (PMC8585055; doi:10.3390/jcm10215018)
Supplement: Supplementary file 1 [file jcm-10-05018-s001.zip]

Archive with 1 entries (1 files):
- jcm-1433813-supplementary.pdf
